# Supplementary material for: miR-27a Downregulation Promotes Cutaneous Squamous Cell Carcinoma Progression via Targeting EGFR
Source: Front Oncol. 2020 Jan 21;9:1565. doi: 10.3389/fonc.2019.01565 (PMC6985147; doi:10.3389/fonc.2019.01565)
Supplement: Supplementary file 1 [file Table_1.XLSX]

## Sheet: Sheet1
Supplementary Material: Oligonucleotides used for Clonging, qRT-PCR
For qRT-PCR
Name	Sequence
miR-27a-5p	CTTAGCTGATTGGTGAACAAA
EGFR-F	CGAGGGCAAATACAGCTT
EGFR-R	AAATTCACCAATACCTATT
GAPDH-F	GATATTGTTGCCATCAATGACC
GAPDH-R	AGCCTTCTCCATGGTGGTGAAGA
For clonging (pMIR-report constructs)
hEGFR_3'UTR_F	CTAGTCTGAGGAGCTTTTAAAAGCTTGAAGCCCAGCTACACCTCAGACCGATGAGCT
hEGFR_3'UTR_R	CAATCGGTCTGAGGTGTAGCTGGGCTTCAAGCTTTTAAAAGCTCCTCAA
EGFR_3'UTR_mut_F	CTAGTCTGAGGAGCTTTTAAAAGCTTGCCTAAAGGCTACACCTCAGACCGATGAGCT
hEGFR_3'UTR_mut_R	CAATCGGTCTGAGGTGTAGCCTTTAGGCAAGCTTTTAAAAGCTCCTCAA
